# Supplementary material for: Genome Sequencing and Characterization of Bacillus velezensis N23 as Biocontrol Agent against Plant Pathogens
Source: Microorganisms. 2024 Jan 30;12(2):294. doi: 10.3390/microorganisms12020294 (PMC10892835; doi:10.3390/microorganisms12020294)
Supplement: Supplementary file 1 [file microorganisms-12-00294-s001.zip]

Archive with 1 entries (1 files):
- microorganisms-2830721-supplementary.pdf
